# Supplementary material for: Medical and Surgical Treatment for Medication‐Induced Tremor: Case Report and Systematic Review
Source: Mov Disord Clin Pract. 2022 May 24;9(5):676–87. doi: 10.1002/mdc3.13463 (PMC9274355; doi:10.1002/mdc3.13463)
Supplement: Supplementary file 1 — Appendix S1 Supporting Information [file MDC3-9-676-s001.zip]

Archive with 2 entries (2 files):
- MDC3_13463_Supplementary file 1.pdf
- MDC3_13463_Supplementary file 2.pdf
